# Supplementary material for: Influenza A(H5N8) Virus Similar to Strain in Korea Causing Highly Pathogenic Avian Influenza in Germany
Source: Emerg Infect Dis. 2015 May;21(5):860–3. doi: 10.3201/eid2105.141897 (PMC4414090; doi:10.3201/eid2105.141897)
Supplement: Technical Appendix — Sequences from the GISAID EpiFluDatabase (http://www.gisaid.org) on which this research is based. [file 14-1897-Techapp-s1.xls]

## Sheet: Acknowledge Table
Technical Appendix. Sequences from the GISAID EpiFluDatabase (http://www.gisaid.org) on which this research is based.
Segment ID	Segment	Country	Collection date	Isolate name	Originating Lab	Submitting Lab	Submitter	Authors
EPI547678	HA	Netherlands	2014-Nov-14	A/Ch/Netherlands/14015526/2014	Central Veterinary Institute	Central Veterinary Institute	Guus Koch	Rene Heutink, Frank Harders, Sylvia Verschuren-Pritz, Alex Bossers, Guus Koch, Ruth Bouwstra
EPI284436	HA	Vietnam	2009-Jan-01	A/chicken/Vietnam/NCVD-381/2009	National Centre of Veterinary Diagnostics	Centers for Disease Control and Prevention	Todd Davis	Todd Davis, Pierre Rivailler, Tung Nguyen
EPI284452	HA	Vietnam	2008-Dec-01	A/chicken/Vietnam/NCVD-188/2008	National Centre of Veterinary Diagnostics	Centers for Disease Control and Prevention	Todd Davis	Todd Davis, Pierre Rivailler, Tung Nguyen
EPI284454	HA	Vietnam	2009-Feb-01	A/chicken/Vietnam/NCVD-281/2009	National Centre of Veterinary Diagnostics	Centers for Disease Control and Prevention	Todd Davis	Todd Davis, Pierre Rivailler, Tung Nguyen
EPI284466	HA	Vietnam	2009-Jan-01	A/chicken/Vietnam/NCVD-279/2009	National Centre of Veterinary Diagnostics	Centers for Disease Control and Prevention	Todd Davis	Todd Davis, Pierre Rivailler, Tung Nguyen
EPI462795	HA	Austria	2013-Jun-12	A/mynah/Austria-quarantine/13064792-010/13	Institute for Veterinary Disease Control Moedling, Austrian Agency for Health and Food Safety	Animal Health and Veterinary Laboratories Agency (AHVLA)	Amanda Hanna	S Collins, Amanda Hanna, Stephen Essen, R Focosi-Snyman, Ruth Manvell, Evelyn Wodak, Sandra Revilla-Fernández, Z Bagó, F Schmoll, Scott Reid
EPI543002	HA	China	2014-Jan-20	A/duck/Beijing/FS01/2014	Institute of Microbiology, Chinese Academy of Sciences	Institute of Microbiology	Di Liu
EPI543010	HA	China	2014-Jan-22	A/duck/Beijing/CT01/2014	Institute of Microbiology, Chinese Academy of Sciences	Institute of Microbiology	Di Liu
EPI547673	HA	United Kingdom	2014-Nov-14	A/duck/England/36254/14	Animal and Plant Health Agency (APHA)	Animal and Plant Health Agency (APHA)	Amanda Hanna	Amanda Hanna, Richard Ellis, Vanessa Ceeraz, James Seekings, Brandon Londt, Sharon Brookes, Jill Banks, Stephen Essen, Ian Brown
EPI507673	HA	China	2013-Nov-18	A/mallard duck/Shanghai/SH-9/2013	Institute of Military Veterinary, Academy of Military Medical Sciences	Institute of Laboratory Animal Sciences, Chinese Academy	Fan Sheng Tao	S Fan, X Gao, Y Ying, J Guo, W Sun, T Wang, Z Ren, Z Yu., Y Li, Y Zhao, S Yang, Y Gao, X Xia
EPI548485	HA	Japan	2014-Nov-18	A/duck/Chiba/26-372-48/2014	National Institute of Animal Health	National Institute of Animal Health	Takehiko Saito
EPI548493	HA	Japan	2014-Nov-18	A/duck/Chiba/26-372-61/2014	National Institute of Animal Health	National Institute of Animal Health	Takehiko Saito
